# Supplementary material for: Placental genotype affects early postpartum maternal behaviour
Source: R Soc Open Sci. 2019 Sep 18;6(9):190732. doi: 10.1098/rsos.190732 (PMC6774950; doi:10.1098/rsos.190732)
Supplement: Imprinting Project Behavior Data [file rsos190732supp3.xlsx]

## Sheet: Pregnant OFTs
ID	Genotype	Age	#LC	TIC	Latency	Leave	DaysP
G1.375	CS	133	192	40	1	0	18
G2.367	CS	133	132	31	64	4	18
G6.375	CS	232	286	17	42	0	18
G0.402	CS	79	137	15	52	0	21
G8.363	CS	282	243	5	45	20	19
G3.381	CS	181	121	22	86	34	18
G0.403	CS	101	60	20	94	3	19
G6.374	CS	232	113	26	50	0	19
G9.394	CS	183	157	48	10	0	20
G7.385	CS	241	255	33	24	0	17
G8.393	CS	222	150	21	94	2	19
G7.388	CS	224	45	16	78	0	17
G8.406	CS	207	149	29	78	30	18
G8.415	CS	141	157	12	104	12	17
G1.420	CS	137	240	34	19	5	16
G4.409	CS	142	129	7	117	0	20
G2.368	HB	135	235	36	44	7	18
G0.400	HB	74	176	9	4	0	20
G0.399	HB	112	183	18	82	2	15
G9.394	HB	158	241	24	25	0	19
G8.406	HB	153	212	19	85	0	18
G0.400	HB	130	78	6	148	0	18
G8.406	HB	173	101	20	193	2	20
G0.403	HB	179	141	48	103	0	20
G0.399	HB	191	135	14	130	0	15
G0.402	HB	191	135	14	56	6	17

## Sheet: Pup Retrieval
Mom	Geno	Time1	Time2	Time3	Experience
1	WSB	124	139	191	2
2	WSB	270	288	449	2
4	WSB	17	36	52	1
6	WSB	37	57	87	1
8	WSB	10	118	198	1
9	WSB	106	195	287	1
10	WSB	1	100	139	1
11	WSB	20	52	71	1
12	WSB	14	40	53	2
13	WSB	25	55	165	2
16	HB	119	174	218	3
17	HB	1	20	49	2
18	HB	401	900	900	1
19	HB	283	534	603	1
20	HB	97	541	730	1
21	HB	137	180	420	1
22	HB	237	243	900	1
24	HB	410	900	900	1
25	HB	240	273	393	1
26	HB	245	298	318	1
28	HB	615	900	900	1
29	WSB	605	712	790	1
31	HB	115	225	402	1
32	HB	187	900	900	1
30	WSB	1	10	58	1

## Sheet: Suckling - Mothers
HB or CS	Mom	TimePt	Weight	Weight Change
HB	A	1	18.9849	0
HB	A	2	18.7835	-0.2014
HB	A	3	19.0556	0.2721
HB	A	4	19.1116	0.056
HB	A	5	19.1916	0.08
HB	A	6	18.8606	-0.331
HB	AA	1	21.3659	0
HB	AA	2	22.3219	0.956
HB	AA	3	22.0419	-0.28
HB	AA	4	22.1066	0.0647
HB	AA	5	21.924	-0.1826
HB	AA	6	21.764	-0.16
HB	AB	1	18.6351	0
HB	AB	2	17.609	-1.0261
HB	AB	3	17.6929	0.0839
HB	AB	4	18.0358	0.3429
HB	AB	5	18.4263	0.3905
HB	AB	6	18.9517	0.5254
HB	AC	1	18.9029	0
HB	AC	2	19.8368	0.9339
HB	AC	3	19.6667	-0.1701
HB	AC	4	19.0063	-0.6604
HB	AC	5	18.4796	-0.5267
HB	AC	6	18.3608	-0.1188
CS	B	1	17.8899	0
CS	B	2	17.9099	0.02
CS	B	3	18.2789	0.369
CS	B	4	17.8022	-0.4767
CS	B	5	17.6859	-0.1163
CS	B	6	17.8939	0.208
CS	C	1	22.397	0
CS	C	2	23.238	0.841
CS	C	3	22.905	-0.333
CS	C	4	22.131	-0.774
CS	C	5	22.289	0.158
CS	C	6	22.697	0.408
CS	D	1	17.651	0
CS	D	2	17.6199	-0.0311
CS	D	3	17.705	0.0851
CS	D	4	17.8577	0.1527
CS	D	5	17.496	-0.3617
CS	D	6	17.451	-0.045
CS	E	1	17.8	0
CS	E	2	18.482	0.682
CS	E	3	18.2682	-0.2138
CS	E	4	18.0228	-0.2454
CS	E	5	18.415	0.3922
CS	E	6	18.186	-0.229
CS	F	1	22.795	0
CS	F	2	23.604	0.809
CS	F	3	23.361	-0.243
CS	F	4	22.981	-0.38
CS	F	5	22.508	-0.473
CS	F	6	22.543	0.035
CS	G	1	19.96	0
CS	G	2	20.75	0.79
CS	G	3	20.3	-0.45
CS	G	4	20.9	0.6
CS	G	5	20.92	0.02
CS	G	6	20.88	-0.04
HB	H	1	15.8355	0
HB	H	2	16.4248	0.5893
HB	H	3	16.7086	0.2838
HB	H	4	16.6113	-0.0973
HB	H	5	16.732	0.1207
HB	H	6	16.8862	0.1542
CS	I	1	16.9685	0
CS	I	2	16.9995	0.031
CS	I	3	17.1957	0.1962
CS	I	4	17.1881	-0.0076
CS	I	5	16.8191	-0.369
CS	I	6	16.6105	-0.2086
CS	J	1	19.6355	0
CS	J	2	20.1264	0.4909
CS	J	3	20.565	0.4386
CS	J	4	19.6991	-0.8659
CS	J	5	20.2709	0.5718
CS	J	6	19.7853	-0.4856
CS	K	1	19.1173	0
CS	K	2	19.2538	0.1365
CS	K	3	18.7456	-0.5082
CS	K	4	19.2738	0.5282
CS	K	5	18.8833	-0.3905
CS	K	6	18.4188	-0.4645
HB	L	1	17.094	0
HB	L	2	18.4016	1.3076
HB	L	3	17.743	-0.6586
HB	L	4	17.8786	0.1356
HB	L	5	17.3887	-0.4899
HB	L	6	17.5503	0.1616
HB	M	1	16.1238	0
HB	M	2	17.312	1.1882
HB	M	3	16.8837	-0.4283
HB	M	4	16.4628	-0.4209
HB	M	5	16.7139	0.2511
HB	M	6	16.2525	-0.4614
CS	N	1	14.5243	0
CS	N	2	14.9424	0.4181
CS	N	3	14.5988	-0.3436
CS	N	4	14.625	0.0262
CS	N	5	14.2102	-0.4148
CS	N	6	14.2494	0.0392
HB	O	1	16.9834	0
HB	O	2	18.0021	1.0187
HB	O	3	17.2907	-0.7114
HB	O	4	17.553	0.2623
HB	O	5	17.4379	-0.1151
HB	O	6	17.592	0.1541
HB	P	1	15.3345	0
HB	P	2	15.9911	0.6566
HB	P	3	15.8834	-0.1077
HB	P	4	15.6814	-0.202
HB	P	5	15.7872	0.1058
HB	P	6	15.6762	-0.111
HB	Q	1	15.125	0
HB	Q	2	15.3902	0.2652
HB	Q	3	15.9948	0.6046
HB	Q	4	15.4756	-0.5192
HB	Q	5	15.3372	-0.1384
HB	Q	6	15.1902	-0.147
CS	R	1	20.024	0
CS	R	2	21.2073	1.1833
CS	R	3	21.2165	0.0092
CS	R	4	21.1635	-0.053
CS	R	5	20.856	-0.3075
CS	R	6	20.3914	-0.4646
CS	S	1	21.234	0
CS	S	2	21.3181	0.0841
CS	S	3	21.8203	0.5022
CS	S	4	21.2421	-0.5782
CS	S	5	21.4144	0.1723
CS	S	6	21.1551	-0.2593
HB	O	1	19.0376	0
HB	O	2	19.4592	0.4216
HB	O	3	19.518	0.0588
HB	O	4	19.4444	-0.0736
HB	O	5	18.9185	-0.5259
HB	O	6	18.5702	-0.3483
HB	H	1	17.8903	0
HB	H	2	17.321	-0.5693
HB	H	3	17.3678	0.0468
HB	H	4	17.0146	-0.3532
HB	H	5	16.9198	-0.0948
HB	H	6	17.6681	0.7483
CS	V	1	17.4972	0
CS	V	2	17.7842	0.287
CS	V	3	17.3069	-0.4773
CS	V	4	16.7432	-0.5637
CS	V	5	17.0843	0.3411
CS	V	6	16.7534	-0.3309
HB	W	1	16.3167	0
HB	W	2	16.2519	-0.0648
HB	W	3	16.5996	0.3477
HB	W	4	16.1223	-0.4773
HB	W	5	16.0167	-0.1056
HB	W	6	16.0946	0.0779
CS	X	1	14.8814	0
CS	X	2	14.3659	-0.5155
CS	X	3	14.3202	-0.0457
CS	X	4	13.9327	-0.3875
CS	X	5	13.8962	-0.0365
CS	X	6	14.4137	0.5175
HB	Y	1	21.3354	0
HB	Y	2	20.9944	-0.341
HB	Y	3	19.992	-1.0024
HB	Y	4	19.7142	-0.2778
HB	Y	5	19.4453	-0.2689
HB	Y	6	19.8905	0.4452
CS	Z	1	17.7246	0
CS	Z	2	18.5383	0.8137
CS	Z	3	18.5547	0.0164
CS	Z	4	18.3256	-0.2291
CS	Z	5	18.3481	0.0225
CS	Z	6	18.3052	-0.0429

## Sheet: Suckling - Pups
HB or CS	Mom	Pup	TimePt	Weight	WeightChange
HB	100	1	1	2.838	0
HB	100	1	2	2.8362	-0.0018
HB	100	1	3	2.7922	-0.044
HB	100	1	4	2.7901	-0.0021
HB	100	1	5	2.84	0.0499
HB	100	1	6	2.917	0.077
HB	100	2	1	1.62	0
HB	100	2	2	1.615	-0.005
HB	100	2	3	1.617	0.002
HB	100	2	4	1.596	-0.021
HB	100	2	5	1.613	0.017
HB	100	2	6	1.68	0.067
HB	100	3	1	2.684	0
HB	100	3	2	2.685	0.001
HB	100	3	3	2.672	-0.013
HB	100	3	4	2.652	-0.02
HB	100	3	5	2.637	-0.015
HB	100	3	6	2.718	0.081
HB	100	4	1	2.46	0
HB	100	4	2	2.43	-0.03
HB	100	4	3	2.432	0.002
HB	100	4	4	2.347	-0.085
HB	100	4	5	2.374	0.027
HB	100	4	6	2.418	0.044
CS	138	5	1	2.064	0
CS	138	5	2	2.054	-0.01
CS	138	5	3	2.048	-0.006
CS	138	5	4	2.044	-0.004
CS	138	5	5	2.05	0.006
CS	138	5	6	2.009	-0.041
CS	138	6	1	2.447	0
CS	138	6	2	2.478	0.031
CS	138	6	3	2.431	-0.047
CS	138	6	4	2.428	-0.003
CS	138	6	5	2.394	-0.034
CS	138	6	6	2.394	0
CS	138	7	1	2.584	0
CS	138	7	2	2.568	-0.016
CS	138	7	3	2.564	-0.004
CS	138	7	4	2.553	-0.011
CS	138	7	5	2.55	-0.003
CS	138	7	6	2.549	-0.001
CS	138	8	1	2.49	0
CS	138	8	2	2.436	-0.054
CS	138	8	3	2.473	0.037
CS	138	8	4	2.463	-0.01
CS	138	8	5	2.49	0.027
CS	138	8	6	2.497	0.007
CS	138	9	1	2.351	0
CS	138	9	2	2.341	-0.01
CS	138	9	3	2.292	-0.049
CS	138	9	4	2.319	0.027
CS	138	9	5	2.315	-0.004
CS	138	9	6	2.324	0.009
CS	154	10	1	3.0721	0
CS	154	10	2	3.0541	-0.018
CS	154	10	3	3.042	-0.0121
CS	154	10	4	3.104	0.062
CS	154	10	5	3.1008	-0.0032
CS	154	10	6	3.131	0.0302
CS	154	11	1	3.1425	0
CS	154	11	2	3.127	-0.0155
CS	154	11	3	3.152	0.025
CS	154	11	4	3.1451	-0.0069
CS	154	11	5	3.141	-0.0041
CS	154	11	6	3.146	0.005
CS	154	12	1	2.7216	0
CS	154	12	2	2.712	-0.0096
CS	154	12	3	2.702	-0.01
CS	154	12	4	2.755	0.053
CS	154	12	5	2.76	0.005
CS	154	12	6	2.758	-0.002
CS	154	13	1	3.1489	0
CS	154	13	2	3.136	-0.0129
CS	154	13	3	3.154	0.018
CS	154	13	4	3.1534	-0.0006
CS	154	13	5	3.173	0.0196
CS	154	13	6	3.1711	-0.0019
CS	139	14	1	2.617	0
CS	139	14	2	2.605	-0.012
CS	139	14	3	2.5991	-0.0059
CS	139	14	4	2.564	-0.0351
CS	139	14	5	2.621	0.057
CS	139	14	6	2.623	0.002
CS	139	15	1	2.379	0
CS	139	15	2	2.367	-0.012
CS	139	15	3	2.37	0.003
CS	139	15	4	2.357	-0.013
CS	139	15	5	2.3497	-0.0073
CS	139	15	6	2.383	0.0333
CS	139	16	1	2.354	0
CS	139	16	2	2.352	-0.002
CS	139	16	3	2.334	-0.018
CS	139	16	4	2.313	-0.021
CS	139	16	5	2.348	0.035
CS	139	16	6	2.344	-0.004
CS	135	17	1	2.6369	0
CS	135	17	2	2.614	-0.0229
CS	135	17	3	2.5597	-0.0543
CS	135	17	4	2.631	0.0713
CS	135	17	5	2.613	-0.018
CS	135	17	6	2.619	0.006
CS	135	18	1	2.7873	0
CS	135	18	2	2.764	-0.0233
CS	135	18	3	2.732	-0.032
CS	135	18	4	2.765	0.033
CS	135	18	5	2.76	-0.005
CS	135	18	6	2.798	0.038
CS	154	19	1	3.026	0
CS	154	19	2	3.005	-0.021
CS	154	19	3	2.965	-0.04
CS	154	19	4	2.972	0.007
CS	154	19	5	3.006	0.034
CS	154	19	6	3	-0.006
CS	154	20	1	2.618	0
CS	154	20	2	2.602	-0.016
CS	154	20	3	2.597	-0.005
CS	154	20	4	2.617	0.02
CS	154	20	5	2.643	0.026
CS	154	20	6	2.63	-0.013
CS	154	21	1	2.906	0
CS	154	21	2	2.886	-0.02
CS	154	21	3	2.865	-0.021
CS	154	21	4	2.869	0.004
CS	154	21	5	2.88	0.011
CS	154	21	6	2.88	0
CS	154	22	1	2.908	0
CS	154	22	2	2.891	-0.017
CS	154	22	3	2.881	-0.01
CS	154	22	4	2.877	-0.004
CS	154	22	5	2.888	0.011
CS	154	22	6	2.89	0.002
CS	154	23	1	2.848	0
CS	154	23	2	2.825	-0.023
CS	154	23	3	2.817	-0.008
CS	154	23	4	2.809	-0.008
CS	154	23	5	2.797	-0.012
CS	154	23	6	2.79	-0.007
CS	154	24	1	3.22	0
CS	154	24	2	3.206	-0.014
CS	154	24	3	3.208	0.002
CS	154	24	4	3.156	-0.052
CS	154	24	5	3.184	0.028
CS	154	24	6	3.16	-0.024
CS	144	25	1	2.17	0
CS	144	25	2	2.16	-0.01
CS	144	25	3	2.14	-0.02
CS	144	25	4	2.14	0
CS	144	25	5	2.18	0.04
CS	144	25	6	2.17	-0.01
CS	144	26	1	2.38	0
CS	144	26	2	2.38	0
CS	144	26	3	2.45	0.07
CS	144	26	4	2.42	-0.03
CS	144	26	5	2.45	0.03
CS	144	26	6	2.43	-0.02
CS	144	27	1	2.21	0
CS	144	27	2	2.2	-0.01
CS	144	27	3	2.24	0.04
CS	144	27	4	2.26	0.02
CS	144	27	5	2.29	0.03
CS	144	27	6	2.3	0.01
HB	263	28	1	1.0601	0
HB	263	28	2	1.059	-0.0011
HB	263	28	3	1.0529	-0.0061
HB	263	28	4	1.0519	-0.001
HB	263	28	5	1.0485	-0.0034
HB	263	28	6	1.0391	-0.0094
HB	263	29	1	1.8967	0
HB	263	29	2	1.8881	-0.0086
HB	263	29	3	1.8821	-0.006
HB	263	29	4	1.8782	-0.0039
HB	263	29	5	1.8717	-0.0065
HB	263	29	6	1.8658	-0.0059
HB	263	30	1	1.7881	0
HB	263	30	2	1.7826	-0.0055
HB	263	30	3	1.7717	-0.0109
HB	263	30	4	1.7703	-0.0014
HB	263	30	5	1.7261	-0.0442
HB	263	30	6	1.716	-0.0101
CS	269	31	1	2.3314	0
CS	269	31	2	2.315	-0.0164
CS	269	31	3	2.3018	-0.0132
CS	269	31	4	2.2995	-0.0023
CS	269	31	5	2.3686	0.0691
CS	269	31	6	2.3813	0.0127
CS	269	32	1	2.1301	0
CS	269	32	2	2.1102	-0.0199
CS	269	32	3	2.1021	-0.0081
CS	269	32	4	2.0976	-0.0045
CS	269	32	5	2.1467	0.0491
CS	269	32	6	2.149	0.0023
CS	269	33	1	2.1181	0
CS	269	33	2	2.1047	-0.0134
CS	269	33	3	2.099	-0.0057
CS	269	33	4	2.0821	-0.0169
CS	269	33	5	2.1365	0.0544
CS	269	33	6	2.1448	0.0083
CS	229	34	1	2.561	0
CS	229	34	2	2.5485	-0.0125
CS	229	34	3	2.54	-0.0085
CS	229	34	4	2.5819	0.0419
CS	229	34	5	2.5549	-0.027
CS	229	34	6	2.5705	0.0156
CS	229	35	1	2.609	0
CS	229	35	2	2.592	-0.017
CS	229	35	3	2.5516	-0.0404
CS	229	35	4	2.6193	0.0677
CS	229	35	5	2.6126	-0.0067
CS	229	35	6	2.6288	0.0162
CS	229	36	1	2.563	0
CS	229	36	2	2.547	-0.016
CS	229	36	3	2.542	-0.005
CS	229	36	4	2.6037	0.0617
CS	229	36	5	2.5617	-0.042
CS	229	36	6	2.6212	0.0595
CS	229	37	1	2.465	0
CS	229	37	2	2.451	-0.014
CS	229	37	3	2.408	-0.043
CS	229	37	4	2.4316	0.0236
CS	229	37	5	2.4264	-0.0052
CS	229	37	6	2.4373	0.0109
CS	237	38	1	2.395	0
CS	237	38	2	2.384	-0.011
CS	237	38	3	2.4155	0.0315
CS	237	38	4	2.4094	-0.0061
CS	237	38	5	2.4122	0.0028
CS	237	38	6	2.4116	-0.0006
CS	237	39	1	2.521	0
CS	237	39	2	2.512	-0.009
CS	237	39	3	2.5042	-0.0078
CS	237	39	4	2.5027	-0.0015
CS	237	39	5	2.5336	0.0309
CS	237	39	6	2.54	0.0064
CS	237	40	1	2.586	0
CS	237	40	2	2.567	-0.019
CS	237	40	3	2.5915	0.0245
CS	237	40	4	2.5947	0.0032
CS	237	40	5	2.6438	0.0491
CS	237	40	6	2.6294	-0.0144
HB	265	41	1	2.25	0
HB	265	41	2	2.2386	-0.0114
HB	265	41	3	2.2916	0.053
HB	265	41	4	2.295	0.0034
HB	265	41	5	2.3127	0.0177
HB	265	41	6	2.3288	0.0161
HB	265	42	1	2.3783	0
HB	265	42	2	2.3682	-0.0101
HB	265	42	3	2.4189	0.0507
HB	265	42	4	2.4109	-0.008
HB	265	42	5	2.4279	0.017
HB	265	42	6	2.4325	0.0046
HB	265	43	1	1.1464	0
HB	265	43	2	1.1401	-0.0063
HB	265	43	3	1.1736	0.0335
HB	265	43	4	1.169	-0.0046
HB	265	43	5	1.1782	0.0092
HB	265	43	6	1.1885	0.0103
HB	265	44	1	1.628	0
HB	265	44	2	1.6192	-0.0088
HB	265	44	3	1.6489	0.0297
HB	265	44	4	1.6333	-0.0156
HB	265	44	5	1.6365	0.0032
HB	265	44	6	1.6367	0.0002
HB	265	45	1	2.5563	0
HB	265	45	2	2.5443	-0.012
HB	265	45	3	2.5942	0.0499
HB	265	45	4	2.5668	-0.0274
HB	265	45	5	2.5893	0.0225
HB	265	45	6	2.6001	0.0108
HB	265	46	1	1.5144	0
HB	265	46	2	1.5066	-0.0078
HB	265	46	3	1.5449	0.0383
HB	265	46	4	1.5209	-0.024
HB	265	46	5	1.5267	0.0058
HB	265	46	6	1.5263	-0.0004
HB	285	47	1	2.5591	0
HB	285	47	2	2.5479	-0.0112
HB	285	47	3	2.5437	-0.0042
HB	285	47	4	2.5353	-0.0084
HB	285	47	5	2.5096	-0.0257
HB	285	47	6	2.503	-0.0066
HB	285	48	1	2.2156	0
HB	285	48	2	2.2055	-0.0101
HB	285	48	3	2.2024	-0.0031
HB	285	48	4	2.2023	-0.0001
HB	285	48	5	2.1539	-0.0484
HB	285	48	6	2.151	-0.0029
CS	270	49	1	2.7142	0
CS	270	49	2	2.7032	-0.011
CS	270	49	3	2.6802	-0.023
CS	270	49	4	2.6726	-0.0076
CS	270	49	5	2.6539	-0.0187
CS	270	49	6	2.6588	0.0049
CS	270	50	1	2.2556	0
CS	270	50	2	2.2464	-0.0092
CS	270	50	3	2.2492	0.0028
CS	270	50	4	2.2371	-0.0121
CS	270	50	5	2.2154	-0.0217
CS	270	50	6	2.222	0.0066
CS	270	51	1	2.3475	0
CS	270	51	2	2.3347	-0.0128
CS	270	51	3	2.502	0.1673
CS	270	51	4	2.3447	-0.1573
CS	270	51	5	2.3401	-0.0046
CS	270	51	6	2.3086	-0.0315
CS	270	52	1	2.3354	0
CS	270	52	2	2.328	-0.0074
CS	270	52	3	2.3643	0.0363
CS	270	52	4	2.358	-0.0063
CS	270	52	5	2.3558	-0.0022
CS	270	52	6	2.312	-0.0438
HB	292	53	1	2.4294	0
HB	292	53	2	2.4204	-0.009
HB	292	53	3	2.4485	0.0281
HB	292	53	4	2.4282	-0.0203
HB	292	53	5	2.4327	0.0045
HB	292	53	6	2.4334	0.0007
HB	292	54	1	2.769	0
HB	292	54	2	2.7595	-0.0095
HB	292	54	3	2.8252	0.0657
HB	292	54	4	2.8136	-0.0116
HB	292	54	5	2.8613	0.0477
HB	292	54	6	2.8473	-0.014
HB	292	55	1	2.9964	0
HB	292	55	2	2.9872	-0.0092
HB	292	55	3	3.0505	0.0633
HB	292	55	4	3.0332	-0.0173
HB	292	55	5	3.0605	0.0273
HB	292	55	6	3.0573	-0.0032
HB	292	56	1	1.9896	0
HB	292	56	2	1.9828	-0.0068
HB	292	56	3	2.0367	0.0539
HB	292	56	4	2.0334	-0.0033
HB	292	56	5	2.0662	0.0328
HB	292	56	6	2.055	-0.0112
HB	319	57	1	1.5556	0
HB	319	57	2	1.552	-0.0036
HB	319	57	3	1.5823	0.0303
HB	319	57	4	1.5815	-0.0008
HB	319	57	5	1.5658	-0.0157
HB	319	57	6	1.5385	-0.0273
HB	319	58	1	1.4833	0
HB	319	58	2	1.4807	-0.0026
HB	319	58	3	1.4214	-0.0593
HB	319	58	4	1.401	-0.0204
HB	319	58	5	1.4434	0.0424
HB	319	58	6	1.4117	-0.0317
HB	319	59	1	1.6106	0
HB	319	59	2	1.6101	-0.0005
HB	319	59	3	1.658	0.0479
HB	319	59	4	1.6499	-0.0081
HB	319	59	5	1.6284	-0.0215
HB	319	59	6	1.6312	0.0028
HB	319	60	1	1.8621	0
HB	319	60	2	1.8547	-0.0074
HB	319	60	3	1.867	0.0123
HB	319	60	4	1.8641	-0.0029
HB	319	60	5	1.8364	-0.0277
HB	319	60	6	1.8264	-0.01
HB	310	61	1	2.4119	0
HB	310	61	2	2.4068	-0.0051
HB	310	61	3	2.3815	-0.0253
HB	310	61	4	2.3768	-0.0047
HB	310	61	5	2.37	-0.0068
HB	310	61	6	2.4292	0.0592
HB	310	62	1	2.2275	0
HB	310	62	2	2.2206	-0.0069
HB	310	62	3	2.1849	-0.0357
HB	310	62	4	2.1781	-0.0068
HB	310	62	5	2.1833	0.0052
HB	310	62	6	2.203	0.0197
HB	310	63	1	2.1987	0
HB	310	63	2	2.1914	-0.0073
HB	310	63	3	2.1815	-0.0099
HB	310	63	4	2.1777	-0.0038
HB	310	63	5	2.1745	-0.0032
HB	310	63	6	2.1833	0.0088
HB	292	64	1	2.9734	0
HB	292	64	2	2.9631	-0.0103
HB	292	64	3	2.9353	-0.0278
HB	292	64	4	2.9554	0.0201
HB	292	64	5	3.0163	0.0609
HB	292	64	6	3.0356	0.0193
HB	292	65	1	1.7869	0
HB	292	65	2	1.7848	-0.0021
HB	292	65	3	1.8246	0.0398
HB	292	65	4	1.744	-0.0806
HB	292	65	5	1.7443	0.0003
HB	292	65	6	1.7501	0.0058
HB	292	66	1	2.531	0
HB	292	66	2	2.5392	0.0082
HB	292	66	3	2.5005	-0.0387
HB	292	66	4	2.4965	-0.004
HB	292	66	5	2.6044	0.1079
HB	292	66	6	2.6291	0.0247
HB	292	67	1	2.4966	0
HB	292	67	2	2.4856	-0.011
HB	292	67	3	2.4753	-0.0103
HB	292	67	4	2.4676	-0.0077
HB	292	67	5	2.479	0.0114
HB	292	67	6	2.5287	0.0497
HB	292	68	1	2.1634	0
HB	292	68	2	2.1671	0.0037
HB	292	68	3	2.1473	-0.0198
HB	292	68	4	2.1403	-0.007
HB	292	68	5	2.2229	0.0826
HB	292	68	6	2.172	-0.0509
CS	268	69	1	3.0515	0
CS	268	69	2	3.0424	-0.0091
CS	268	69	3	3.0175	-0.0249
CS	268	69	4	3.0472	0.0297
CS	268	69	5	3.0504	0.0032
CS	268	69	6	3.0814	0.031
CS	268	70	1	2.9872	0
CS	268	70	2	2.9758	-0.0114
CS	268	70	3	2.9615	-0.0143
CS	268	70	4	2.9942	0.0327
CS	268	70	5	3.029	0.0348
CS	268	70	6	2.9941	-0.0349
CS	268	71	1	2.726	0
CS	268	71	2	2.7226	-0.0034
CS	268	71	3	2.7011	-0.0215
CS	268	71	4	2.7233	0.0222
CS	268	71	5	2.7756	0.0523
CS	268	71	6	2.7753	-0.0003
CS	266	72	1	2.8549	0
CS	266	72	2	2.8437	-0.0112
CS	266	72	3	2.8402	-0.0035
CS	266	72	4	2.7772	-0.063
CS	266	72	5	2.7679	-0.0093
CS	266	72	6	2.8377	0.0698
CS	266	73	1	2.6086	0
CS	266	73	2	2.5994	-0.0092
CS	266	73	3	2.5895	-0.0099
CS	266	73	4	2.5179	-0.0716
CS	266	73	5	2.5105	-0.0074
CS	266	73	6	2.5758	0.0653
CS	266	74	1	2.7202	0
CS	266	74	2	2.7086	-0.0116
CS	266	74	3	2.7152	0.0066
CS	266	74	4	2.691	-0.0242
CS	266	74	5	2.6847	-0.0063
CS	266	74	6	2.7571	0.0724
HB	263	75	1	2.2968	0
HB	263	75	2	2.2875	-0.0093
HB	263	75	3	2.2857	-0.0018
HB	263	75	4	2.2629	-0.0228
HB	263	75	5	2.2882	0.0253
HB	263	75	6	2.2754	-0.0128
HB	263	76	1	2.4116	0
HB	263	76	2	2.4098	-0.0018
HB	263	76	3	2.4121	0.0023
HB	263	76	4	2.4052	-0.0069
HB	263	76	5	2.4354	0.0302
HB	263	76	6	2.4275	-0.0079
HB	263	77	1	1.4026	0
HB	263	77	2	1.3935	-0.0091
HB	263	77	3	1.3925	-0.001
HB	263	77	4	1.3886	-0.0039
HB	263	77	5	1.3868	-0.0018
HB	263	77	6	1.3852	-0.0016
CS	323	78	1	2.5741	0
CS	323	78	2	2.564	-0.0101
CS	323	78	3	2.5611	-0.0029
CS	323	78	4	2.5601	-0.001
CS	323	78	5	2.5574	-0.0027
CS	323	78	6	2.5513	-0.0061
CS	323	79	1	2.9981	0
CS	323	79	2	2.9806	-0.0175
CS	323	79	3	2.9743	-0.0063
CS	323	79	4	2.9479	-0.0264
CS	323	79	5	2.9434	-0.0045
CS	323	79	6	2.9169	-0.0265
CS	323	80	1	2.586	0
CS	323	80	2	2.5759	-0.0101
CS	323	80	3	2.5688	-0.0071
CS	323	80	4	2.5639	-0.0049
CS	323	80	5	2.5597	-0.0042
CS	323	80	6	2.5533	-0.0064
CS	323	81	1	2.8106	0
CS	323	81	2	2.7992	-0.0114
CS	323	81	3	2.7377	-0.0615
CS	323	81	4	2.7203	-0.0174
CS	323	81	5	2.7144	-0.0059
CS	323	81	6	2.7087	-0.0057
CS	323	82	1	2.6588	0
CS	323	82	2	2.6452	-0.0136
CS	323	82	3	2.6404	-0.0048
CS	323	82	4	2.6361	-0.0043
CS	323	82	5	2.6294	-0.0067
CS	323	82	6	2.612	-0.0174
HB	320	83	1	2.9054	0
HB	320	83	2	2.8991	-0.0063
HB	320	83	3	2.8849	-0.0142
HB	320	83	4	2.8915	0.0066
HB	320	83	5	2.8853	-0.0062
HB	320	83	6	2.8625	-0.0228
HB	320	84	1	2.8425	0
HB	320	84	2	2.8317	-0.0108
HB	320	84	3	2.8245	-0.0072
HB	320	84	4	2.8459	0.0214
HB	320	84	5	2.8339	-0.012
HB	320	84	6	2.8266	-0.0073
HB	320	85	1	3.2186	0
HB	320	85	2	3.2029	-0.0157
HB	320	85	3	3.1958	-0.0071
HB	320	85	4	3.2039	0.0081
HB	320	85	5	3.1924	-0.0115
HB	320	85	6	3.1839	-0.0085
CS	333	86	1	2.2571	0
CS	333	86	2	2.2467	-0.0104
CS	333	86	3	2.2335	-0.0132
CS	333	86	4	2.2342	0.0007
CS	333	86	5	2.2199	-0.0143
CS	333	86	6	2.2169	-0.003
CS	333	87	1	1.8878	0
CS	333	87	2	1.8767	-0.0111
CS	333	87	3	1.87	-0.0067
CS	333	87	4	1.8424	-0.0276
CS	333	87	5	1.8293	-0.0131
CS	333	87	6	1.8259	-0.0034
CS	333	88	1	2.2511	0
CS	333	88	2	2.2395	-0.0116
CS	333	88	3	2.2316	-0.0079
CS	333	88	4	2.2255	-0.0061
CS	333	88	5	2.2182	-0.0073
CS	333	88	6	2.2156	-0.0026
CS	333	89	1	2.0146	0
CS	333	89	2	2.0045	-0.0101
CS	333	89	3	1.9973	-0.0072
CS	333	89	4	1.9915	-0.0058
CS	333	89	5	1.9849	-0.0066
CS	333	89	6	1.9814	-0.0035
HB	350	90	1	2.8998	0
HB	350	90	2	2.8768	-0.023
HB	350	90	3	2.8855	0.0087
HB	350	90	4	2.8721	-0.0134
HB	350	90	5	2.8646	-0.0075
HB	350	90	6	2.8584	-0.0062
HB	350	91	1	3.3164	0
HB	350	91	2	3.2971	-0.0193
HB	350	91	3	3.3277	0.0306
HB	350	91	4	3.297	-0.0307
HB	350	91	5	3.2858	-0.0112
HB	350	91	6	3.2746	-0.0112
HB	350	92	1	3.0059	0
HB	350	92	2	2.9808	-0.0251
HB	350	92	3	2.9872	0.0064
HB	350	92	4	2.9836	-0.0036
HB	350	92	5	2.9676	-0.016
HB	350	92	6	2.9584	-0.0092
HB	350	93	1	3.1337	0
HB	350	93	2	3.1123	-0.0214
HB	350	93	3	3.1082	-0.0041
HB	350	93	4	3.0983	-0.0099
HB	350	93	5	3.0877	-0.0106
HB	350	93	6	3.0851	-0.0026
CS	363	94	1	1.8664	0
CS	363	94	2	1.8601	-0.0063
CS	363	94	3	1.8657	0.0056
CS	363	94	4	1.8627	-0.003
CS	363	94	5	1.8776	0.0149
CS	363	94	6	1.8567	-0.0209
CS	363	95	1	2.0552	0
CS	363	95	2	2.044	-0.0112
CS	363	95	3	2.045	0.001
CS	363	95	4	2.0328	-0.0122
CS	363	95	5	2.0279	-0.0049
CS	363	95	6	2.0357	0.0078
CS	363	96	1	1.5477	0
CS	363	96	2	1.5391	-0.0086
CS	363	96	3	1.5378	-0.0013
CS	363	96	4	1.5414	0.0036
CS	363	96	5	1.5439	0.0025
CS	363	96	6	1.5355	-0.0084
CS	363	97	1	1.7809	0
CS	363	97	2	1.7778	-0.0031
CS	363	97	3	1.7699	-0.0079
CS	363	97	4	1.7804	0.0105
CS	363	97	5	1.7699	-0.0105
CS	363	97	6	1.7763	0.0064
CS	363	98	1	1.6257	0
CS	363	98	2	1.6189	-0.0068
CS	363	98	3	1.6132	-0.0057
CS	363	98	4	1.6036	-0.0096
CS	363	98	5	1.6168	0.0132
CS	363	98	6	1.6085	-0.0083
HB	353	99	1	3.3522	0
HB	353	99	2	3.3302	-0.022
HB	353	99	3	3.312	-0.0182
HB	353	99	4	3.3019	-0.0101
HB	353	99	5	3.2948	-0.0071
HB	353	99	6	3.2858	-0.009
HB	353	100	1	2.4612	0
HB	353	100	2	2.4529	-0.0083
HB	353	100	3	2.4382	-0.0147
HB	353	100	4	2.432	-0.0062
HB	353	100	5	2.4273	-0.0047
HB	353	100	6	2.3698	-0.0575
HB	353	101	1	2.1702	0
HB	353	101	2	2.1561	-0.0141
HB	353	101	3	2.1515	-0.0046
HB	353	101	4	2.1176	-0.0339
HB	353	101	5	2.1144	-0.0032
HB	353	101	6	2.1081	-0.0063
HB	353	102	1	3.1023	0
HB	353	102	2	3.0842	-0.0181
HB	353	102	3	3.0639	-0.0203
HB	353	102	4	3.0569	-0.007
HB	353	102	5	3.0495	-0.0074
HB	353	102	6	3.0441	-0.0054
HB	372	103	1	2.4724	0
HB	372	103	2	2.4534	-0.019
HB	372	103	3	2.3947	-0.0587
HB	372	103	4	2.3842	-0.0105
HB	372	103	5	2.3787	-0.0055
HB	372	103	6	2.3687	-0.01
HB	372	104	1	2.479	0
HB	372	104	2	2.4648	-0.0142
HB	372	104	3	2.455	-0.0098
HB	372	104	4	2.446	-0.009
HB	372	104	5	2.439	-0.007
HB	372	104	6	2.4294	-0.0096
HB	400	105	1	2.407	0
HB	400	105	2	2.4038	-0.0032
HB	400	105	3	2.3633	-0.0405
HB	400	105	4	2.4231	0.0598
HB	400	105	5	2.4387	0.0156
HB	400	105	6	2.4487	0.01
HB	400	106	1	2.9438	0
HB	400	106	2	2.9398	-0.004
HB	400	106	3	2.893	-0.0468
HB	400	106	4	2.9626	0.0696
HB	400	106	5	3.0082	0.0456
HB	400	106	6	3.0655	0.0573
HB	400	107	1	2.3229	0
HB	400	107	2	2.3187	-0.0042
HB	400	107	3	2.2645	-0.0542
HB	400	107	4	2.3534	0.0889
HB	400	107	5	2.4029	0.0495
HB	400	107	6	2.3973	-0.0056
HB	400	108	1	3.1099	0
HB	400	108	2	3.105	-0.0049
HB	400	108	3	3.1035	-0.0015
HB	400	108	4	3.1003	-0.0032
HB	400	108	5	3.1432	0.0429
HB	400	108	6	3.1545	0.0113

## Sheet: Activity -Light
Maternal ID	Pup Genotype	Day	Cycle	Activity	Experience
G0-135	CS	4	L	3.00694	1
G0-139	CS	4	L	4.08333	2
G0-143	CS	4	L	4.52083	1
G0-154	CS	4	L	4.35417	2
G0-265	CS	4	L	4.875	2
G0-266	CS	4	L	4.44444	1
G0-266	CS	4	L	12.6389	2
G0-268	CS	4	L	2.6875	1
G1-229	CS	4	L	25.4583	2
G1-364	CS	4	L	8.21528	1
G3-145	CS	4	L	2.50694	2
G5-237	CS	4	L	12.4097	1
G5-269	CS	4	L	14.5347	1
G7-353	CS	4	L	4.42361	1
G8-363	CS	4	L	10.1944	1
G0-154	HB	4	L	2.5	1
G0-265	HB	4	L	0.777778	1
G0-400	HB	4	L	3.90278	1
G1-350	HB	4	L	5.3125	1
G3-310	HB	4	L	2.06944	1
G3-312	HB	4	L	4.34722	1
G3-319	HB	4	L	3.88889	1
G5-263	HB	4	L	2.52778	1
G5-269	HB	4	L	1.27083	2
G6-284	HB	4	L	0.861111	1
G6-285	HB	4	L	2.42361	1
G6-372	HB	4	L	10.3611	1
G7-353	HB	4	L	4.18056	2
G0-135	CS	3	L	0.444444	1
G0-139	CS	3	L	11.6042	2
G0-143	CS	3	L	9.02778	1
G0-154	CS	3	L	6.65972	2
G0-265	CS	3	L	3.0625	2
G0-266	CS	3	L	7.24306	1
G0-266	CS	3	L	6.75694	2
G0-268	CS	3	L	1.42361	1
G1-229	CS	3	L	25.0606	2
G1-364	CS	3	L	4.17361	1
G3-145	CS	3	L	1.21528	2
G5-237	CS	3	L	7.87121	1
G5-269	CS	3	L	6.90972	1
G7-353	CS	3	L	1.57639	1
G8-363	CS	3	L	2.95139	1
G0-154	HB	3	L	9.61644	1
G0-265	HB	3	L	1.28472	1
G0-400	HB	3	L	2.40278	1
G1-350	HB	3	L	4.81944	1
G3-310	HB	3	L	15.8333	1
G3-312	HB	3	L	8.49306	1
G3-319	HB	3	L	6.71528	1
G5-263	HB	3	L	2.79167	1
G5-269	HB	3	L	3.45139	2
G6-284	HB	3	L	1.45139	1
G6-285	HB	3	L	23.9097	1
G6-372	HB	3	L	2.64583	1
G7-353	HB	3	L	3.13194	2
G0-135	CS	2	L	3.57639	1
G0-139	CS	2	L	10.1667	2
G0-143	CS	2	L	5.92361	1
G0-154	CS	2	L	8.73611	2
G0-265	CS	2	L	6.42361	2
G0-266	CS	2	L	5.64583	1
G0-266	CS	2	L	19.0694	2
G0-268	CS	2	L	5.89583	1
G1-229	CS	2	L	24.2014	2
G1-364	CS	2	L	1.32639	1
G3-145	CS	2	L	2.27778	2
G5-237	CS	2	L	8.96528	1
G5-269	CS	2	L	6.93284	1
G7-353	CS	2	L	5.80556	1
G8-363	CS	2	L	2.72222	1
G0-154	HB	2	L	20.8542	1
G0-265	HB	2	L	5.26389	1
G0-400	HB	2	L	1.38194	1
G1-350	HB	2	L	5.6875	1
G3-310	HB	2	L	12.1875	1
G3-312	HB	2	L	0.125	1
G3-319	HB	2	L	1.54167	1
G5-263	HB	2	L	2.27612	1
G5-269	HB	2	L	2.40278	2
G6-284	HB	2	L	5.69444	1
G6-285	HB	2	L	15.2569	1
G6-372	HB	2	L	3.94444	1
G7-353	HB	2	L	9.93056	2

## Sheet: Activity-Dark
Maternal ID	Pup Genotype	Day	Cycle	Activity	Experience
G0-135	CS	1	D	16.8403	1
G0-139	CS	1	D	13.2917	2
G0-143	CS	1	D	6.10417	1
G0-154	CS	1	D	18.4028	2
G0-265	CS	1	D	11	2
G0-266	CS	1	D	14.3194	1
G0-266	CS	1	D	24.3889	2
G0-268	CS	1	D	15.3958	1
G1-229	CS	1	D	10.3611	2
G1-364	CS	1	D	22.9931	1
G3-145	CS	1	D	10.5862	2
G5-237	CS	1	D	2.65278	1
G5-269	CS	1	D	0	1
G7-353	CS	1	D	6.64336	1
G8-363	CS	1	D	22.2917	1
G0-135	CS	2	D	24.3056	1
G0-139	CS	2	D	15.8056	2
G0-143	CS	2	D	5.57639	1
G0-154	CS	2	D	20.6736	2
G0-265	CS	2	D	17.3125	2
G0-266	CS	2	D	14.6875	1
G0-266	CS	2	D	52.9236	2
G0-268	CS	2	D	20.6181	1
G1-229	CS	2	D	12.6795	2
G1-364	CS	2	D	19.2639	1
G3-145	CS	2	D	9.59722	2
G5-237	CS	2	D	6.50641	1
G5-269	CS	2	D	14.7986	1
G7-353	CS	2	D	9.40278	1
G8-363	CS	2	D	22.7986	1
G0-135	CS	3	D	35.3403	1
G0-139	CS	3	D	21.1319	2
G0-143	CS	3	D	21.0069	1
G0-154	CS	3	D	24.9792	2
G0-265	CS	3	D	25.3194	2
G0-266	CS	3	D	15.2083	1
G0-266	CS	3	D	23.7778	2
G0-268	CS	3	D	15.2917	1
G1-229	CS	3	D	6.38889	2
G1-364	CS	3	D	34	1
G3-145	CS	3	D	4.86111	2
G5-237	CS	3	D	3.15278	1
G5-269	CS	3	D	35.4792	1
G7-353	CS	3	D	31.3125	1
G8-363	CS	3	D	30.8889	1
G0-135	CS	4	D	6.1875	1
G0-139	CS	4	D	14.1319	2
G0-143	CS	4	D	16.6458	1
G0-154	CS	4	D	13.6181	2
G0-265	CS	4	D	36.3056	2
G0-266	CS	4	D	13.2222	1
G0-266	CS	4	D	24.7778	2
G0-268	CS	4	D	13.7847	1
G1-229	CS	4	D	8.64744	2
G1-364	CS	4	D	32.875	1
G3-145	CS	4	D	4.41667	2
G5-237	CS	4	D	4.05769	1
G5-269	CS	4	D	36.0625	1
G7-353	CS	4	D	42.9931	1
G8-363	CS	4	D	23.0764	1
G0-154	HB	1	D	25.75	1
G0-265	HB	1	D	12.7708	1
G0-400	HB	1	D	47.2708	1
G1-350	HB	1	D	24.4444	1
G3-310	HB	1	D	21.2361	1
G3-312	HB	1	D	0.0555556	1
G3-319	HB	1	D	100.076	1
G5-263	HB	1	D	0	1
G5-269	HB	1	D	21.3819	2
G6-284	HB	1	D	28.7569	1
G6-285	HB	1	D	39.9167	1
G6-372	HB	1	D	36.4861	1
G7-353	HB	1	D	15.0347	2
G0-154	HB	2	D	17.7724	1
G0-265	HB	2	D	9.31944	1
G0-400	HB	2	D	18.9583	1
G1-350	HB	2	D	32.1528	1
G3-310	HB	2	D	70.8611	1
G3-312	HB	2	D	0	1
G3-319	HB	2	D	31.0556	1
G5-263	HB	2	D	4.69444	1
G5-269	HB	2	D	15.3889	2
G6-284	HB	2	D	11.2708	1
G6-285	HB	2	D	14.4167	1
G6-372	HB	2	D	7.97222	1
G7-353	HB	2	D	20.7778	2
G0-154	HB	3	D	18.2361	1
G0-265	HB	3	D	12.8125	1
G0-400	HB	3	D	21.3403	1
G1-350	HB	3	D	35.1667	1
G3-310	HB	3	D	13.7083	1
G3-312	HB	3	D	14.1597	1
G3-319	HB	3	D	17.5556	1
G5-263	HB	3	D	16.8472	1
G5-269	HB	3	D	4.39583	2
G6-284	HB	3	D	14.6181	1
G6-285	HB	3	D	25.7708	1
G6-372	HB	3	D	11.1181	1
G7-353	HB	3	D	22.0208	2
G0-154	HB	4	D	15.9306	1
G0-265	HB	4	D	14.6667	1
G0-400	HB	4	D	19.0446	1
G1-350	HB	4	D	28.125	1
G3-310	HB	4	D	13.2292	1
G3-312	HB	4	D	18.6042	1
G3-319	HB	4	D	33.9861	1
G5-263	HB	4	D	16.1736	1
G5-269	HB	4	D	13.9028	2
G6-284	HB	4	D	15.7986	1
G6-285	HB	4	D	37.0972	1
G6-372	HB	4	D	17.9306	1
G7-353	HB	4	D	18.4167	2

## Sheet: USVs
GENOTYPE	PUP ID	DAY	DATE	MIN1	MIN2	TOTAL	LITTER ID
W	1	1	2018-09-27	0	26	26	Wa
W	2	1	2018-09-27	0	0	0	Wa
W	3	1	2018-09-27	0	0	0	Wa
W	4	1	2018-09-27	5	0	5	Wa
W	5	1	2018-09-27	0	0	0	Wa
W	6	1	2018-10-06	0	0	0	Wb
W	7	1	2018-10-06	0	0	0	Wb
W	8	1	2018-10-22	0	0	0	Wc
W	9	1	2018-10-22	26	14	40	Wc
W	10	1	2018-10-22	0	0	0	Wc
W	11	1	2018-10-22	0	0	0	Wc
WS	16	1	2016-01-01	0	1	1	WSe
WS	17	1	2016-01-01	0	0	0	WSe
WS	18	1	2016-01-01	0	4	4	WSe
WS	19	1	2016-01-01	4	2	6	WSe
WS	20	1	2016-05-18	27	2	29	WSf
WS	21	1	2016-05-18	0	88	88	WSf
WS	22	1	2016-05-18	28	7	35	WSf
WS	12	1	2018-08-26	1	0	1	WSa
WS	13	1	2018-08-26	3	0	3	WSa
WS	14	1	2018-08-26	7	27	34	WSa
WS	15	1	2018-08-26	1	4	5	WSa
WS	23	1	2018-08-26	22	6	28	WSa
WS	24	1	2018-09-12	25	76	101	WSb
WS	25	1	2018-09-12	6	5	11	WSb
WS	26	1	2018-09-30	44	75	119	WSc
WS	27	1	2017-11-06	0	2	2	WSd
WS	28	1	2017-11-06	1	13	14	WSd
